# Supplementary material for: Rapid Change in FcεRI Occupancy on Basophils After Venom Immunotherapy Induction
Source: Int J Mol Sci. 2025 Aug 4;26(15):7511. doi: 10.3390/ijms26157511 (PMC12346946; doi:10.3390/ijms26157511)
Supplement: Supplementary file 1 [file ijms-26-07511-s001.zip]

Archive with 1 entries (1 files):
- ijms-3769482-supplementary.pdf
